# Supplementary material for: Intramyocardial hemorrhage drives fatty degeneration of infarcted myocardium
Source: Nat Commun. 2022 Oct 27;13:6394. doi: 10.1038/s41467-022-33776-x (PMC9613644; doi:10.1038/s41467-022-33776-x)
Supplement: Supplementary file 4 — Source Data [file 41467_2022_33776_MOESM4_ESM.xlsx]

## Sheet: Figure 2
Figure 2b and c	IMH+ R2*	IMH- R2*	IMH+ PDFF	IMH- PDFF	IMH+ R2*	IMH- R2*	IMH+ PDFF	IMH- PDFF	IMH+ R2*	IMH- R2*	IMH+ PDFF	IMH- PDFF
Units	1/ms	1/ms	%	%	1/ms	1/ms	%	%	1/ms	1/ms	%	%
Time	D3	D3	D3	D3	Wk8	Wk8	Wk8	Wk8	M6	M6	M6	M6
	26.9182	47.435	1.05169	1.113	26.7792	35.095	1.40307	0.881	29.1051	30.167	1.79584	2.856
	48.3668	42.416	0.616703	0.558	27.5887	31.205	1.62838	0.545	30.0511	32.791	1.68222	2.902
	27.2664	41.36	2.41097	1.16	27.7069	24.682	1.94997	1.576	30.1294	37.259	0.74834	3.247
	28.2016	37.298	0.740152	2.51	30.0481	24.167	1.2655	2.167	31.989	36.333	3.05026	1.813
	28.3021	35.188	1.7097	2.712	30.5163	25.838	1.9399	2.05	32.9373	22.156	2.08105	2.443
	31.6572	39.904	2.20129	1.867	30.9091	28.712	2.0467	2.588	33.2426	28.83	3.88877	1.801
	32.3725	31.194	1.73626	2.111	33.3005	28.65	2.24897	2.775	35.1803	22.224	4.02236	2.034
	32.5637	33.037	1.29205	2.037	34.7135	28.637	1.66886	2.54	35.7497		4.18766
	33.8418	34.011	1.79942	2.59	34.3856	33.512	1.93411	3.416	35.7896		3.03267
	35.2563	35.369	2.47475	2.845	34.6193	32.93	2.45039	3.211	35.926		4.05074
	35.5382	32.011	2.28022	2.073	34.7306	35.157	1.47033	1.998	36		1.64052
	35.7934	26.692	1.91825	2.538	34.95		1.43624		36.8135		3.38223
	36.1203	22.853	2.26919	2.426	35.7912		1.46168		36.8933		2.76014
	36.5428	22.716	1.48035	1.821	36.553		1.61869		37.855		3.13072
	36.8748	16.34	2.30032	1.74	38.0344		1.37517		39.2526		3.89132
	37.5431	15.323	2.57915	1.49	38.0379		2.56427		41.8382		6.34929
	39.7712		1.55031		38.9563		2.03827		42.456		5.39111
	40.252		1.37108		39.7961		1.33881		42.5886		3.59415
	41.2567		1.65289		39.1134		3.62792		42.7816		4.07385
	43.1948		2.81186		41.9986		4.40583		43.164		2.21392
	44.3188		1.0285		41.3603		2.33357		43.7662		4.82318
	47.7359		2.83347		41.5375		1.54348		44.7598		5.22371
	47.7409		1.08683		42.8428		2.3891		44.888		5.02469
	50.8695		2.03164		42.9159		2.08548		65.7083		9.1065
	55.1497		2.36452		43.111		1.76385		46.2771		4.21123
	55.3929		0.868387		43.349		1.61875		47.5659		2.69281
	55.9001		2.34025		44.5877		1.78805		48.8358		3.42787
	60.5996		2.3157		45.2162		1.15558		49.2414		6.68075
	60.7075		1.52717		48.0857		1.89502		51.7191		5.80019
	62.8154		2.56194		50.6193		3.44773		52.3042		4.39498
	69.1999		2.45		53.3629		3.75752		54.7169		7.64158
	71.7923		1.79		53.9679		2.43069		55.5819		7.01965
Mean	43.433	32.0717	1.85766	1.97444	38.7339	29.8714	2.06506	2.15882	41.7221	29.9657	4.0942	2.44229
SEM	2.21134	2.30351	0.109988	0.161475	1.25877	1.20495	0.137385	0.269873	1.50946	2.30926	0.332244	0.218436
n	32	16	32	16	32	11	32	11	32	7	32	7

## Sheet: Figure 8
Figure 8b
* indicate non-specific band
Figure 8c
Densitometric values of IMH- group of each indicated protein were arbitrarily set equal to 1, and values of corresponding IMH+ group are normalized to this reference point		Protein	IMH-	IMH+
	Data 1	HCP-1	1	1.53939
	Data 2	HCP-1	1	2.27595
	Data 3	HCP-1	1	1.68473
	Mean		1	1.83336
	SEM			0.225239
	n			3
	p-value			0.0329553
	Data 1	FTH1	1	2.55441
	Data 2	FTH1	1	2.35747
	Data 3	FTH1	1	2.04266
	Mean		1	2.31818
	SEM			0.149032
	n			3
	p-value			0.00627113
	Data 1	IL1-beta	1	1.45999
	Data 2	IL1-beta	1	2.01613
	Data 3	IL1-beta	1	1.78681
	Mean		1	1.75431
	SEM			0.161361
	n			3
	p-value			0.0214211
	Data 1	TNF-alpha	1	1.58834
	Data 2	TNF-alpha	1	1.8604
	Data 3	TNF-alpha	1	1.55324
	Mean		1	1.66733
	SEM			0.0970674
	n			3
	p-value			0.0102545
	Data 1	CD36	1	1.71585
	Data 2	CD36	1	1.77542
	Data 3	CD36	1	1.83326
	Mean		1	1.77484
	SEM			0.0338963
	n			3
	p-value			0.000954122
	Data 1	SR-AI	1	1.65085
	Data 2	SR-AI	1	2.06536
	Data 3	SR-AI	1	1.79369
	Mean		1	1.83663
	SEM			0.12157
	n			3
	p-value			0.0102343
	Data 1	LOX-1	1	2.04754
	Data 2	LOX-1	1	2.16326
	Data 3	LOX-1	1	1.87299
	Mean		1	2.02793
	SEM			0.0843644
	n			3
	p-value			0.00333427
	Data 1	SR-BI	1	0.900541
	Data 2	SR-BI	1	0.966608
	Data 3	SR-BI	1	0.858412
	Mean		1	0.90852
	SEM			0.0314871
	n			3
	p-value			0.0504324

## Sheet: Figure 9
Figure 9		R2*
b		DFP+/IMH+	DFP-/IMH+	DFP+/IMH+	DFP-/IMH+
Units		%	%	%	%
Time		Wk8 vs. D3	Wk8 vs. D3	M6 vs. D3	M6 vs. D3
		50.9143	74.2383	33.6303	74.3455
		36.2923	63.871	25.5771	61.3235
		48.473	90.9304	26.9901	92.3503
		50.9143	76.3544
		39.4174	89.4482
		40.6388	60.1766
		36.2453	95.8069
		28.5371	70.6888
	Mean	41.4291	77.6893	28.7325	76.0064
	SEM	2.84633	4.63332	2.48265	8.99509
	n	8	8	3	3
c		PDFF
		DFP+/IMH+	DFP-/IMH+	DFP+/IMH+	DFP-/IMH+
units		%	%	%	%
Time		Wk8 vs. D3	Wk8 vs. D3	M6 vs. D3	M6 vs. D3
		105.978	157.239	150.533	235.809
		56.1183	209.122	78.63	279.971
		91.1446	104.679	121.185	147.173
		116.106	111.04
		67.6351	82.1784
		40.5263	71.3543
		35.0143	82.7821
		46.1098	97.8034
	Mean	69.8291	114.525	116.783	220.984
	SEM	10.9616	16.4096	20.873	39.0455
	n	8	8	3	3

## Sheet: Figure 10
Figure 10a		Baseline	Remote Zone (DFP+/IMH+)	Remote Zone (DFP-/IMH+)	Remote Zone (DFP+/IMH+)	Remote Zone (DFP-/IMH+)	Remote Zone (DFP+/IMH+)	Remote Zone (DFP-/IMH+)
		Remote	MI-D3	MI-D3	MI-Wk8	MI-Wk8	MI-M6	MI-M6
		7.9	9	7	8	7.5	8	9
		6.1	7	7	6	7	6	8.9
		9	9.2	6.7	7	7	9.2	9
		7.1	8		8		7
		9	8		7		7
		8.3
		8.8
	Mean	8.02857	8.24	6.9	7.2	7.16667	7.44	8.96667
	SEM	0.412723	0.396989	0.1	0.374166	0.166667	0.541849	0.0333333
	n	7	5	3	5	3	5	3
Figure 10b		Remote Zone (DFP+/IMH+)	Remote Zone (DFP-/IMH+)	Remote Zone (DFP+/IMH+)	Remote Zone (DFP-/IMH+)	Remote Zone (DFP+/IMH+)	Remote Zone (DFP-/IMH+)
		D3 vs Wk8	D3 vs Wk8	Wk8 vs M6	Wk8 vs M6	D3 vs M6	D3 vs M6
		-11.1111	7.14286	0	20	-11.1111	28.5714
		-14.2857	0	0	27.1429	-14.2857	27.1429
		-23.913	4.47761	31.4286	28.5714	0	34.3284
		0		-12.5		-12.5
		-12.5		0		-12.5
	Mean	-12.362	3.87349	3.78571	25.2381	-10.0794	30.0142
	SEM	3.81792	2.08397	7.32239	2.65132	2.56973	2.19614
	n	5	3	5	3	5	3
Figure 10c		Baseline	Infarct Zone (DFP+/IMH+)	Infarct Zone (DFP-/IMH+)	Infarct Zone (DFP+/IMH+)	Infarct Zone (DFP-/IMH+)	Infarct Zone (DFP+/IMH+)	Infarct Zone (DFP-/IMH+)
		Infarct	MI-D3	MI-D3	MI-Wk8	MI-Wk8	MI-M6	MI-M6
		7.2	8	6.5	7	7	4.9	3.6
		6	7	7	6	7	6	3.3
		9	9.6	6.4	7	7	4.7	5
		6.9	9		8.5		6
		9	9		9		5
		7.9
		8.1
	Mean	7.72857	8.52	6.63333	7.5	7	5.32	3.96667
	SEM	0.418452	0.458694	0.185592	0.547723	0	0.28178	0.523874
	n	7	5	3	5	3	5	3
Figure 10d		Infarct Zone (DFP+/IMH+)	Infarct Zone (DFP-/IMH+)	Infarct Zone (DFP+/IMH+)	Infarct Zone (DFP-/IMH+)	Infarct Zone (DFP+/IMH+)	Infarct Zone (DFP-/IMH+)
		-12.5	7.69231	-30	-48.5714	-38.75	-44.6154
		-14.2857	0	0	-52.8571	-14.2857	-52.8571
		-27.0833	9.375	-32.8571	-28.5714	-51.0417	-21.875
		-5.55556		-29.4118		-33.3333
		0		-44.4444		-44.4444
	Mean	-11.8849	5.6891	-27.3427	-43.3333	-36.371	-39.7825
	SEM	4.57409	2.88573	7.35474	7.48392	6.25722	9.26446
	n	5	3	5	3	5	3
Figure 10e		Baseline	Infarct/Remote Zone (DFP+/IMH+)	Infarct/Remote Zone (DFP-/IMH+)	Infarct/Remote Zone (DFP+/IMH+)	Infarct/Remote Zone (DFP-/IMH+)	Infarct/Remote Zone (DFP+/IMH+)	Infarct/Remote Zone (DFP-/IMH+)
		Infarct: Remote	MI-D3	MI-D3	MI-Wk8	MI-Wk8	MI-M6	MI-M6
		109.722	88.8889	92.8571	87.5	93.3333	61.25	40
		101.667	100	100	100	100	100	37.0787
		100	104.348	95.5224	100	100	51.087	55.5556
		102.899	112.5		106.25		85.7143
		100	112.5		128.571		71.4286
		105.063
		108.642
	Mean	103.999	103.647	96.1265	104.464	97.7778	73.896	44.2114
	SEM	1.49666	4.4065	2.08397	6.75274	2.22222	8.68145	5.73443
	n	7	5	3	5	3	5	3
Figure 10f		Infarct/Remote Zone (DFP+/IMH+)	Infarct/Remote Zone (DFP-/IMH+)	Infarct/Remote Zone (DFP+/IMH+)	Infarct/Remote Zone (DFP-/IMH+)	Infarct/Remote Zone (DFP+/IMH+)	Infarct/Remote Zone (DFP-/IMH+)
		D3 vs Wk8	D3 vs Wk8	Wk8 vs M6	Wk8 vs M6	D3 vs M6	D3 vs M6
		-1.5625	0.512821	-30	-57.1429	-31.0937	-56.9231
		0	0	0	-62.9213	0	-62.9213
		-4.16667	4.6875	-48.913	-44.4444	-51.0417	-41.8403
		-5.55556		-19.3277		-23.8095
		14.2857		-44.4444		-36.5079
	mean	0.600198	1.73344	-28.537	-54.8362	-28.4906	-53.8949
	SEM	3.55631	1.48443	8.85873	5.45709	8.40604	6.2711
	n	5	3	5	3	5	3
Figure 10g		STRAIN	DFP+/IMH+	DFP-/IMH+	DFP+/IMH+	DFP-/IMH+	DFP+/IMH+	DFP-/IMH+
		Baseline	pSTR-D3	pSTR-D3	pSTR-Wk8	pSTR-Wk8	pSTR-M6	pSTR-Wk8
		-12.19	-7.31	-5.7	-7.24	-10.29	-11.72	-10.42
		-11.22	-4.97	-7.88	-4.53	-8.99	-3.84	-4.95
		-14.64	2.42	-10.35	-10.79	-13.43	-8.74	-7.04
		-15.91	-4.82	-3.36	-13.71	-10.97	-6.45
		-11.96	-3.64	-9.18	-4.77	-10.26	-12.41
		-12.49	-8.35	-8.92	-8.37	-8.02	-4.68
		-10.98	-4.54		-7.64
			-2.39		-15.09
			-5.86		-11.16
			-4.71		-5.3
			-1.12		-7.75
			-2.94
	mean	-12.77	-4.01917	-7.565	-8.75909	-10.3267	-7.97333	-7.47
	SEM	0.690652	0.821579	1.05609	1.06589	0.756257	1.46697	1.59362
	n	7	12	6	11	6	6	3
Figure 10h		STRAIN ( 10^2)
		DFP+/IMH+	DFP-/IMH+	DFP+/IMH+	DFP-/IMH+	DFP+/IMH+	DFP-/IMH+
		%Delta_pSTR_D3 vs Wk8	%Delta_pSTR_D3 vs Wk8	% Delta_pSTR_Wk_8 vs M6	% Delta_pSTR_Wk_8 vs M6	% Delta_pSTR_D3 vs M6	% Delta_pSTR_D3 vs M6
		-0.00957592	0.805263	0.618785	0.0126336	0.603283	0.82807
		-0.0885312	0.140863	-0.152318	-0.449388	-0.227364	-0.371827
		5.45868	0.297585	-0.189991	-0.31384	4.61157	-0.233115
		1.8444	2.26488	0.216981		0.369427
		0.31044	0.117647	0.60129		10.0804
		0.00239521	-0.100897			0.591837
		0.682819
		5.31381
		0.904437
		0.125265
		5.91964
	mean	1.86034	0.587557	0.218949	-0.250198	2.67152	0.0743758
	SEM	0.737393	0.357734	0.174804	0.137118	1.64277	0.378969
	n	11	6	5	3	6	3
Figure 10i		ESV	DFP+/IMH+	DFP-/IMH+	DFP+/IMH+	DFP-/IMH+	DFP+/IMH+	DFP-/IMH+
		Baseline	ESV-D3	ESV-D3	ESV-Wk8	ESV-Wk8	ESV-M6	ESV-M6
		32	33	50	30	46	36	66
		30	44	41	45	38	56	47
		39	26	32	32	37	33	39
		30	34	29	22	44	32
		36	34	46	36	54	46
		32	36	49	38	56	38
		37	41		51
			29		38
			66		81
			33		33
			36		42
			30		31
	mean	33.7143	35.4286	41.1667	36.2857	45.8333	40.1667	50.6667
	SEM	1.35777	3.00463	3.62782	4.3283	3.22921	3.76313	8.00694
	n	7	12	6	12	6	6	3
Figure 10j
		DFP+/IMH+	DFP-/IMH+	DFP+/IMH+	DFP-/IMH+	DFP+/IMH+	DFP-/IMH+
		%Delta_ESV_D3 vs Wk8	%Delta_ESV_D3 vs Wk8	% Delta_ESV_Wk_8 vs M6	% Delta_ESV_Wk_8 vs M6	% Delta_ESV_D3 vs M6	% Delta_ESV_D3 vs M6
		-9.09091	-8	20	43.4783	9.09091	32
		2.27273	-7.31707	24.4444	23.6842	27.2727	14.6341
		23.0769	15.625	3.125	-27.7778	26.9231	-15.2174
		-35.2941	51.7241	-3.0303		-3.0303
		5.88235	17.3913	9.52381		27.7778
		5.55556	14.2857	22.5806		26.6667
		24.3902
		31.0345
		22.7273
		0
		16.6667
		3.33333
	mean	7.54621	13.9515	12.7739	13.1282	19.1168	10.4723
	SEM	5.23073	8.89895	4.61168	21.2362	5.32442	13.7884
	n	12	6	6	3	6	3
Figure 10k		LVEF	DFP+/IMH+	DFP-/IMH+	DFP+/IMH+	DFP-/IMH+	DFP+/IMH+	DFP-/IMH+
		Baseline	LVEF-D3	LVEF-D3	LVEF-Wk8	LVEF-Wk8	LVEF-M6	LVEF-M6
		42	40	38.3	37	50	42	31
		42	34	42.9	29	46.4	26	35
		46	47	47.3	48	40.5	50	23
		47	38	31	38	27.3	50
		45	41	33.8	40	46	36
		57	38	38.8	34	46.5	38
		45	34		29
			45		40
			20		23
			48		49
			35		31
			43		44
	mean	46.2857	38.5833	38.6833	36.8333	42.7833	40.3333	29.6667
	SEM	1.92372	2.18278	2.4157	2.30557	3.33801	3.73869	3.52767
	n	7	12	6	12	6	6	3
Figure 10l		DFP+/IMH+	DFP-/IMH+	DFP+/IMH+	DFP-/IMH+	DFP+/IMH+	DFP-/IMH+
		%Delta_LVEF_D3 vs Wk8	%Delta_LVEF_D3 vs Wk8	% Delta_LVEF_Wk_8 vs M6	% Delta_LVEF_Wk_8 vs M6	% Delta_LVEF_D3 vs M6	% Delta_LVEF_D3 vs M6
		-7.5	30.5483	13.5135	-38	5	-19.0601
		-14.7059	8.15851	-10.3448	-23.913	-23.5294	3.5503
		2.12766	-14.3763	4.16667	-50.5376	6.38298	-40.7216
		0	-11.9355	2.04082		4.16667
		-2.43902	36.0947	16.129		2.85714
		-10.5263	19.8454	-13.6364		-11.6279
		-14.7059
		-11.1111
		15
		2.08333
		-11.4286
		2.32558
	mean	-4.24002	11.3892	1.97814	-37.4836	-2.79176	-18.7438
	SEM	2.58659	8.69344	4.94562	7.69019	4.94417	12.7812
	n	12	6	6	3	6	3
